# Supplementary material for: Volatile responses of dwarf birch to mimicked insect herbivory and experimental warming at two elevations in Greenlandic tundra
Source: Plant Environ Interact. 2023 Feb 8;4(1):23–35. doi: 10.1002/pei3.10100 (PMC10168049; doi:10.1002/pei3.10100)
Supplement: Supplementary file 1 — Table S1. Table S2. Table S3. Table S4. [file PEI3-4-23-s001.xlsx]

## Sheet: Table S1
Table S1 Environmental variables recorded at canopy height in the ambient control (A) and warming treatment (W) during the VOC measurements at low and high elevations. PPFD (photosynthetically active photon flux density).
				PPFD		Temperature		Relative humidity		Soil moisture
				(μmol m−2 s−1)		(°C)		(%)		(%)
Elevation	Week		Treatment	mean	SE	mean	SE	mean	SE	mean	SE
High	July 7 - 9		A	992	54.7	19	0.5	28.6	0.7	20.6	1
Low	July 7 - 9		A	1155	103	20.4	1.2	32.2	1.2	53.2	3.6
High	July 7 - 9		W	747	23.9	18.4	0.4	32.8	0.7	22.7	1.6
Low	July 7 - 9		W	1302	113.2	23.1	0.8	29.5	1	44.8	3.1
High	July 15 - 18		A	1355	21.2	14.8	0.4	59.7	0.9	15.8	1
Low	July 15 - 18		A	1364	133.5	21.3	0.7	52.7	2	40.4	3
High	July 15 - 18		W	1271	18.8	21	0.4	46.9	1.1	19.1	1.2
Low	July 15 - 18		W	1296	86.6	24.7	0.7	47.4	1.3	35.9	2.5
High	July 23 - 24		A	1399	33.7	17.4	0.3	55.7	2.7	13.4	1
Low	July 23 - 24		A	507	16.4	14.2	0.1	66.4	0.2	38	3.4
High	July 23 - 24		W	1240	38.8	29	0.6	39.2	0.9	16.1	1.1
Low	July 23 - 24		W	472	13.7	17.1	0.1	59.6	0.3	34.9	2.1
High	July 30 - 31		A	1273	24.7	14.3	0.2	64.2	0.9	15.9	1.2
Low	July 30 - 31		A	1086	115.1	21.5	0.6	47.5	1.7	34.6	3.3
High	July 30 - 31		W	1172	25.7	21.5	0.4	48.8	1	16	1
Low	July 30 - 31		W	1020	84.7	28.1	0.9	37.2	1.8	30.8	2.5
High	Average		A	1255	26.6	16.2	0.3	53.1	1.8	16.4	0.6
Low	Average		A	1028	64	19.6	0.5	49.2	1.7	41.5	1.9
High	Average		W	1108	29.9	22	0.5	42.2	0.9	18.5	0.7
Low	Average		W	1023	58.8	23.3	0.6	44.3	1.5	36.6	1.4

## Sheet: Table S2
Table S2 Model selection prodedure using backward model reduction method for each VOC group: GLV (green leaf volatiles), HC (hydrocarbons), HT (homoterpene (E)-DMNT), ISO (isoprene); MT (monoterpenes); SQT (sesquiterpenes), OVOC (oxygenated VOCs); Other (other VOCs), Total (total VOCs). Global model (m0), models used in backward model selection process, and final interactions kept in the final mo…
VOC group	Global model (m0)	Backward model reduction	Final interactions kept in the final model
				Sum Sq	Mean Sq	NumDF	DenDF	P-value
GLV	ER ~ Treatment * Herbivory * Week * Elevation + (1 | Block/Plot/ID)	drop1(m0,test="Chisq")	Treatment:Herbivory:Elevation	2.1195	2.1195	1	32.001	0.1705
		drop1(m1 = update(m0,.~.-Treatment:Herbivory:Week:Elevation),test="Chisq")	Treatment:Week:Elevation	6.7855	2.2618	3	192	0.1019
		drop1(m2 = update(m1,.~.-Treatment:Herbivory:Week),test="Chisq")
		drop1(m3 = update(m2,.~.-Herbivory:Week:Elevation),test="Chisq")
		drop1(m4 = update(m3,.~.-Herbivory:Week),test="Chisq")
HC	ER ~ Treatment * Herbivory * Week * Elevation + (1 | Block/Plot/ID)	drop1(m0,test="Chisq")	Treatment:Herbivory:Week:Elevation	8.3709	2.7903	3	248	0.03605
HT	ER ~ Treatment * Herbivory * Week * Elevation + (1 | Block/Plot/ID)	drop1(m0,test="Chisq")	Herbivory:Elevation	1.5346	1.53457	1	31.999	0.0725273
		drop1(m1 = update(m0,.~.-Treatment:Herbivory:Week:Elevation),test="Chisq")	Week:Elevation	9.213	3.07101	3	192.001	0.0001946
		drop1(m2 = update(m1,.~.-Treatment:Week:Elevation),test="Chisq")	Treatment:Herbivory:Week	1.9173	0.63911	3	192.001	0.233521
		drop1(m3 = update(m2,.~.-Treatment:Herbivory:Elevation),test="Chisq")
		drop1(m4 = update(m3,.~.-Treatment:Elevation),test="Chisq")
		drop1(m5 = update(m4,.~.-Herbivory:Week:Elevation),test="Chisq")
ISO	ER ~ Treatment * Herbivory * Week * Elevation + (1 | Block/Plot/ID)	drop1(m0,test="Chisq")	Herbivory	0.064	0.0637	1	31.998	0.7677
		drop1(m1 = update(m0,.~.-Treatment:Herbivory:Week:Elevation),test="Chisq")	Treatment:Week	7.353	2.4509	3	191.997	0.0185
		drop1(m2 = update(m1,.~.-Herbivory:Week:Elevation),test="Chisq")	Week:Elevation	35.452	11.8173	3	191.997	1.456e-09
		drop1(m3 = update(m2,.~.-Treatment:Herbivory:Week),test="Chisq")
		drop1(m4 = update(m3,.~.-Herbivory:Week),test="Chisq")
		drop1(m5 = update(m4,.~.-Treatment:Herbivory:Elevation ),test="Chisq")
		drop1(m6 = update(m5,.~.-Treatment:Herbivory),test="Chisq")
		drop1(m7 = update(m6,.~.-Herbivory:Elevation),test="Chisq")
		drop1(m8 = update(m7,.~.-Treatment:Week:Elevation ),test="Chisq")
		drop1(m9 = update(m8,.~.-Treatment:Elevation ),test="Chisq")
MT	ER ~ Treatment * Herbivory * Week * Elevation + (1 | Block/Plot/ID)	drop1(m0,test="Chisq")	Treatment:Herbivory	0.9347	0.93474	1	32	0.2514
		drop1(m1 = update(m0,.~.-Treatment:Herbivory:Week:Elevation),test="Chisq")	Treatment:Week:Elevation	3.0059	1.00196	3	192	0.2262
		drop1(m2 = update(m1,.~.-Treatment:Herbivory:Elevation),test="Chisq")	Herbivory:Week:Elevation	3.3522	1.11739	3	192	0.1836
		drop1(m3 = update(m2,.~.-Treatment:Herbivory:Week),test="Chisq")
SQT	ER ~ Treatment * Herbivory * Week * Elevation + (1 | Block/Plot/ID)	drop1(m0,test="Chisq")	Herbivory	0.617	0.6171	1	32	0.49997
		drop1(m1 = update(m0,.~.-Treatment:Herbivory:Week:Elevation),test="Chisq")	Treatment:Week	14.407	4.8024	3	192	0.01411
		drop1(m2 = update(m1,.~.-Herbivory:Week:Elevation ),test="Chisq")	Treatment:Elevation	4.115	4.1153	1	24	0.09082
		drop1(m3 = update(m2,.~.-Treatment:Herbivory:Week),test="Chisq")	Week:Elevation	40.143	13.3811	3	192	3.313e-06
		drop1(m4 = update(m3,.~.-Treatment:Week:Elevation ),test="Chisq")
		drop1(m5 = update(m4,.~.-Herbivory:Week ),test="Chisq")
		drop1(m6 = update(m5,.~.-Treatment:Herbivory:Elevation),test="Chisq")
		drop1(m7 = update(m6,.~.-Herbivory:Elevation),test="Chisq")
		drop1(m8 = update(m7,.~.-Treatment:Herbivory),test="Chisq")
OVOC	ER ~ Treatment * Herbivory * Week * Elevation + (1 | Block/Plot/ID)	drop1(m0,test="Chisq")	Herbivory:Week	6.6671	2.2224	3	192	0.1851
		drop1(m1 = update(m0,.~.-Treatment:Herbivory:Week:Elevation),test="Chisq")	Treatment:Week:Elevation	8.7285	2.9095	3	192	0.0982
		drop1(m2 = update(m1,.~.-Treatment:Herbivory:Elevation),test="Chisq")
		drop1(m3 = update(m2,.~.-Treatment:Herbivory:Week),test="Chisq")
		drop1(m4 = update(m3,.~.-Herbivory:Week:Elevation),test="Chisq")
		drop1(m5 = update(m4,.~.-Herbivory:Elevation),test="Chisq")
		drop1(m6 = update(m5,.~.-Treatment:Herbivory),test="Chisq")
Other VOCs	ER ~ Treatment * Herbivory * Week * Elevation + (1 | Block/Plot/ID)	drop1(m0,test="Chisq")	Treatment:Herbivory:Elevation	3.9793	3.9793	1	248	0.1416
		drop1(m1 = update(m0,.~.-Treatment:Herbivory:Week:Elevation),test="Chisq")	Herbivory:Week:Elevation	11.1862	3.7287	3	248	0.1092
		drop1(m2 = update(m1,.~.-Treatment:Herbivory:Week),test="Chisq")
		drop1(m3 = update(m2,.~.-Treatment:Week:Elevation),test="Chisq")
		drop1(m4 = update(m3,.~.-Treatment:Week),test="Chisq")
Total VOCs	ER ~ Treatment * Herbivory * Week * Elevation + (1 | Block/Plot/ID)	drop1(m0,test="Chisq")	Herbivory:Week	4.1288	1.3763	3	192	0.2113
		drop1(m1 = update(m0,.~.-Treatment:Herbivory:Week:Elevation),test="Chisq")	Treatment:Week:Elevation	3.8437	1.2812	3	192	0.2404
		drop1(m2 = update(m1,.~.-Treatment:Herbivory:Elevation),test="Chisq")
		drop1(m3 = update(m2,.~.-Treatment:Herbivory:Week),test="Chisq")
		drop1(m4 = update(m3,.~.-Treatment:Herbivory),test="Chisq")
		drop1(m5 = update(m4,.~.-Herbivory:Week:Elevation ),test="Chisq")
		drop1(m6 = update(m5,.~.-Herbivory:Elevation ),test="Chisq")

## Sheet: Table S3
Table S3 The contrast estimates from estimated marginal means (EMMs) testing for differences in the emission rates between elevations for each VOC measurement week. VOC groups - GLV (green leaf volatiles), HC (hydrocarbons), HT (homoterpene (E)-DMNT), ISO (isoprene); MT (monoterpenes); SQT (sesquiterpenes), OVOC (oxygenated VOCs); Other (other VOCs), Total (total VOCs). The ratio contrast estimat…
Group	Contrast	Week	ratio	SE	df	t-ratio	P-value
GLV	High-Low	July 7 - 9	1.8	0.612	67.5	1.723	0.0895
GLV	High-Low	July 15 - 18	1.11	0.378	67.5	0.307	0.7597
GLV	High-Low	July 23 - 24	3.16	1.074	67.5	3.377	0.0012
GLV	High-Low	July 30- 31	1.68	0.573	67.5	1.529	0.131
(E)-DMNT	High-Low	July 15 - 18	2.07	0.459	69.7	3.294	0.0016
(E)-DMNT	High-Low	July 23 - 24	2.92	0.647	69.7	4.85	<.0001
(E)-DMNT	High-Low	July 7 - 9	5.57	1.231	69.7	7.757	<.0001
(E)-DMNT	High-Low	July 30- 31	2.36	0.523	69.7	3.888	0.0002
MTs	High-Low	July 7 - 9	1.52	0.543	39.7	1.181	0.2446
MTs	High-Low	July 15 - 18	1.41	0.502	39.7	0.959	0.3433
MTs	High-Low	July 23 - 24	4.01	1.429	39.7	3.895	0.0004
MTs	High-Low	July 30- 31	1.43	0.511	39.7	1.008	0.319
SQTs	High-Low	July 7 - 9	1.39	0.899	29.4	0.51	0.6138
SQTs	High-Low	July 15 - 18	1.23	0.794	29.4	0.319	0.7522
SQTs	High-Low	July 23 - 24	9.05	5.847	29.4	3.407	0.0019
SQTs	High-Low	July 30- 31	2.73	1.766	29.4	1.556	0.1305
Isoprene	High-Low	July 7 - 9	0.631	0.147	127	-1.979	0.05
Isoprene	High-Low	July 15 - 18	1.303	0.303	127	1.135	0.2584
Isoprene	High-Low	July 23 - 24	4.88	1.137	127	6.804	<.0001
Isoprene	High-Low	July 30- 31	2.125	0.495	127	3.235	0.0015
HCs	High-Low	July 7 - 9	0.675	0.177	158	-1.496	0.1367
HCs	High-Low	July 15 - 18	0.446	0.117	158	-3.072	0.0025
HCs	High-Low	July 23 - 24	2.238	0.588	158	3.069	0.0025
HCs	High-Low	July 30- 31	0.887	0.233	158	-0.455	0.6495
OVOC	High-Low	July 7 - 9	0.983	0.361	78.6	-0.047	0.9628
OVOC	High-Low	July 15 - 18	0.813	0.299	78.6	-0.562	0.5755
OVOC	High-Low	July 23 - 24	2.706	0.995	78.6	2.707	0.0083
OVOC	High-Low	July 30- 31	1.485	0.546	78.6	1.076	0.2852
Other VOCs	High-Low	July 7 - 9	1.051	0.3698	164	0.141	0.8883
Other VOCs	High-Low	July 15 - 18	0.439	0.1546	164	-2.336	0.0207
Other VOCs	High-Low	July 23 - 24	1.119	0.3937	164	0.319	0.7503
Other VOCs	High-Low	July 30- 31	0.245	0.0861	164	-4	0.0001
Total VOCs	High-Low	July 7 - 9	1.297	0.383	82.5	0.88	0.3813
Total VOCs	High-Low	July 15 - 18	0.986	0.291	82.5	-0.049	0.9611
Total VOCs	High-Low	July 23 - 24	4.597	1.357	82.5	5.169	<.0001
Total VOCs	High-Low	July 30- 31	1.042	0.308	82.5	0.14	0.8891

## Sheet: Table S4
Table S2 Back transformed estimated marginal means (EMM) from linear mixed effects models for dwarf birch B. glandulosa VOC emission rates (ng g-1 dw h-1) for ambient control and warming treatment without herbivory (C) and with herbivory (H) at high and low elevation for each measurement week (July 7-9, July 15-18, July 24-24, and July 30-31). EMM, standard error (SE), degrees of freedom (df), lo…
Group	Treatment	Herbivory	Elevation	Week	Date	EMM	SE	df	Lower CI	Upper CI	P-value
GLV	Ambient	C	High	July 7 - 9	July 7	211.4	86.8	113	93.5	476
GLV	Ambient	H	High	July 7 - 9	July 7	297.1	121.8	113	131.7	669	0.77
GLV	Warming	C	High	July 7 - 9	July 7	624.6	255.6	113	277.5	1405	0.16
GLV	Warming	H	High	July 7 - 9	July 7	637.9	261	113	283.4	1434	0.15
GLV	Ambient	C	Low	July 7 - 9	July 9	114	47	113	50.2	257
GLV	Ambient	H	Low	July 7 - 9	July 9	91	37.6	113	39.9	206	0.77
GLV	Warming	C	Low	July 7 - 9	July 9	346.6	142	113	153.7	780	0.15
GLV	Warming	H	Low	July 7 - 9	July 9	658.5	269.4	113	292.5	1481	0.009
GLV	Ambient	C	High	July 15 - 18	July 15	163.3	67.1	113	72.1	368
GLV	Ambient	H	High	July 15 - 18	July 15	229.7	94.2	113	101.7	517	0.77
GLV	Warming	C	High	July 15 - 18	July 15	473.5	193.9	113	210.2	1065	0.17
GLV	Warming	H	High	July 15 - 18	July 15	483.5	198	113	214.7	1088	0.16
GLV	Ambient	C	Low	July 15 - 18	July 18	174.8	71.8	113	77.2	394
GLV	Ambient	H	Low	July 15 - 18	July 18	139.6	57.5	113	61.6	315	0.89
GLV	Warming	C	Low	July 15 - 18	July 18	348.8	142.9	113	154.7	785	0.49
GLV	Warming	H	Low	July 15 - 18	July 18	662.7	271.2	113	294.4	1490	0.06
GLV	Ambient	C	High	July 23 - 24	July 23	119.7	49.3	113	52.7	270
GLV	Ambient	H	High	July 23 - 24	July 23	168.4	69.2	113	74.4	379	0.77
GLV	Warming	C	High	July 23 - 24	July 23	536.2	219.5	113	238.1	1206	0.03
GLV	Warming	H	High	July 23 - 24	July 23	547.6	224.1	113	243.2	1232	0.02
GLV	Ambient	C	Low	July 23 - 24	July 24	85.5	35.4	113	37.5	193
GLV	Ambient	H	Low	July 23 - 24	July 24	68.2	28.3	113	29.8	155	0.89
GLV	Warming	C	Low	July 23 - 24	July 24	72.1	29.9	113	31.5	163	0.96
GLV	Warming	H	Low	July 23 - 24	July 24	137.7	56.6	113	60.7	311	0.73
GLV	Ambient	C	High	July 30 - 31	July 30	70.8	29.3	113	31	160
GLV	Ambient	H	High	July 30 - 31	July 30	99.8	41.2	113	43.9	225	0.77
GLV	Warming	C	High	July 30 - 31	July 30	328.8	134.7	113	145.8	740	0.03
GLV	Warming	H	High	July 30 - 31	July 30	335.8	137.6	113	148.9	756	0.03
GLV	Ambient	C	Low	July 30 - 31	July 31	71.8	29.8	113	31.4	163
GLV	Ambient	H	Low	July 30 - 31	July 31	57.3	23.8	113	24.9	130	0.89
GLV	Warming	C	Low	July 30 - 31	July 31	110.6	45.6	113	48.7	250	0.77
GLV	Warming	H	Low	July 30 - 31	July 31	210.7	86.5	113	93.2	475	0.17
HC	Ambient	C	High	July 7 - 9	July 7	37.8	14.86	202	17.24	81.6
HC	Ambient	H	High	July 7 - 9	July 7	47.8	18.67	202	21.93	102.8	0.9213
HC	Warming	C	High	July 7 - 9	July 7	23.9	9.53	202	10.71	52	0.7113
HC	Warming	H	High	July 7 - 9	July 7	34.1	13.43	202	15.5	73.7	0.9854
HC	Ambient	C	Low	July 7 - 9	July 9	24.3	9.67	202	10.87	52.7
HC	Ambient	H	Low	July 7 - 9	July 9	48.1	18.8	202	22.08	103.4	0.445
HC	Warming	C	Low	July 7 - 9	July 9	112.9	43.61	202	52.54	241.3	0.0129
HC	Warming	H	Low	July 7 - 9	July 9	55.3	21.56	202	25.48	118.8	0.2993
HC	Ambient	C	High	July 15 - 18	July 15	31.9	12.59	202	14.46	69
HC	Ambient	H	High	July 15 - 18	July 15	30	11.86	202	13.56	64.9	0.9949
HC	Warming	C	High	July 15 - 18	July 15	54.1	21.11	202	24.92	116.3	0.6234
HC	Warming	H	High	July 15 - 18	July 15	26.6	10.55	202	11.95	57.6	0.9533
HC	Ambient	C	Low	July 15 - 18	July 18	49.1	19.17	202	22.54	105.5
HC	Ambient	H	Low	July 15 - 18	July 18	64.8	25.21	202	29.95	139.1	0.8866
HC	Warming	C	Low	July 15 - 18	July 18	65.8	25.56	202	30.39	141	0.8746
HC	Warming	H	Low	July 15 - 18	July 18	176.2	67.83	202	82.28	375.9	0.0464
HC	Ambient	C	High	July 23 - 24	July 23	36.7	14.44	202	16.72	79.2
HC	Ambient	H	High	July 23 - 24	July 23	60.1	23.4	202	27.74	129	0.6643
HC	Warming	C	High	July 23 - 24	July 23	39	15.31	202	17.8	84.1	0.9951
HC	Warming	H	High	July 23 - 24	July 23	21.1	8.45	202	9.37	45.9	0.5997
HC	Ambient	C	Low	July 23 - 24	July 24	24.7	9.85	202	11.09	53.7
HC	Ambient	H	Low	July 23 - 24	July 24	14.4	5.91	202	6.26	31.8	0.6311
HC	Warming	C	Low	July 23 - 24	July 24	16.7	6.78	202	7.33	36.7	0.7911
HC	Warming	H	Low	July 23 - 24	July 24	10.5	4.41	202	4.42	23.5	0.2981
HC	Ambient	C	High	July 30 - 31	July 30	64.7	25.17	202	29.9	138.8
HC	Ambient	H	High	July 30 - 31	July 30	30	11.88	202	13.59	65	0.3509
HC	Warming	C	High	July 30 - 31	July 30	14.6	5.96	202	6.32	32.1	0.0187
HC	Warming	H	High	July 30 - 31	July 30	26.8	10.63	202	12.05	58.1	0.2458
HC	Ambient	C	Low	July 30 - 31	July 31	30.5	12.06	202	13.81	66
HC	Ambient	H	Low	July 30 - 31	July 31	48	18.77	202	22.04	103.3	0.7135
HC	Warming	C	Low	July 30 - 31	July 31	29.6	11.72	202	13.4	64.2	0.9989
HC	Warming	H	Low	July 30 - 31	July 31	29.1	11.52	202	13.15	63	0.9971
HT	Ambient	C	High	July 7 - 9	July 7	13.917	3.891	83.2	7.8794	24.06
HT	Ambient	H	High	July 7 - 9	July 7	32.445	8.724	83.2	18.9081	55.186	0.018
HT	Warming	C	High	July 7 - 9	July 7	8.528	2.485	83.2	4.6716	15.007	0.29
HT	Warming	H	High	July 7 - 9	July 7	38.901	10.407	83.2	22.7509	66.031	0.005
HT	Ambient	C	Low	July 7 - 9	July 9	7.815	2.299	83.2	4.2472	13.809
HT	Ambient	H	Low	July 7 - 9	July 9	12.171	3.435	83.2	6.8398	21.126	0.38
HT	Warming	C	Low	July 7 - 9	July 9	4.631	1.469	83.2	2.3516	8.459	0.29
HT	Warming	H	Low	July 7 - 9	July 9	14.713	4.098	83.2	8.3531	25.397	0.167
HT	Ambient	C	High	July 15 - 18	July 15	5.604	1.723	83.2	2.9311	10.095
HT	Ambient	H	High	July 15 - 18	July 15	19.971	5.47	83.2	11.4827	34.23	0.004
HT	Warming	C	High	July 15 - 18	July 15	6.994	2.085	83.2	3.7583	12.429	0.82
HT	Warming	H	High	July 15 - 18	July 15	27.284	7.377	83.2	15.836	46.516	0.0001
HT	Ambient	C	Low	July 15 - 18	July 18	1.766	0.722	83.2	0.6466	3.647
HT	Ambient	H	Low	July 15 - 18	July 18	4.854	1.527	83.2	2.4844	8.834	0.03
HT	Warming	C	Low	July 15 - 18	July 18	2.348	0.873	83.2	0.9931	4.625	0.82
HT	Warming	H	Low	July 15 - 18	July 18	6.895	2.059	83.2	3.6995	12.263	0.003
HT	Ambient	C	High	July 23 - 24	July 23	4.282	1.378	83.2	2.1444	7.874
HT	Ambient	H	High	July 23 - 24	July 23	13.005	3.653	83.2	7.3366	22.528	0.003
HT	Warming	C	High	July 23 - 24	July 23	4.577	1.455	83.2	2.3196	8.369	0.986
HT	Warming	H	High	July 23 - 24	July 23	9.742	2.802	83.2	5.3941	17.046	0.0667
HT	Ambient	C	Low	July 23 - 24	July 24	0.163	0.303	83.2	-0.3079	0.953
HT	Ambient	H	Low	July 23 - 24	July 24	1.054	0.536	83.2	0.2228	2.451	0.136
HT	Warming	C	Low	July 23 - 24	July 24	0.228	0.32	83.2	-0.2693	1.062	0.986
HT	Warming	H	Low	July 23 - 24	July 24	0.576	0.411	83.2	-0.0621	1.647	0.63
HT	Ambient	C	High	July 30 - 31	July 30	1.368	0.618	83.2	0.4096	2.978
HT	Ambient	H	High	July 30 - 31	July 30	3.492	1.172	83.2	1.6741	6.547	0.079
HT	Warming	C	High	July 30 - 31	July 30	1.453	0.64	83.2	0.4602	3.121	0.99
HT	Warming	H	High	July 30 - 31	July 30	3.342	1.132	83.2	1.5843	6.294	0.1399
HT	Ambient	C	Low	July 30 - 31	July 31	0.227	0.32	83.2	-0.2696	1.061
HT	Ambient	H	Low	July 30 - 31	July 31	0.551	0.405	83.2	-0.0766	1.606	0.73
HT	Warming	C	Low	July 30 - 31	July 31	0.271	0.332	83.2	-0.2434	1.135	0.99
HT	Warming	H	Low	July 30 - 31	July 31	0.499	0.391	83.2	-0.1076	1.519	0.82
ISO	Ambient	C	High	July 7 - 9	July 7	3.12979	0.905	122	1.676	5.373
ISO	Ambient	H	High	July 7 - 9	July 7	2.9898	0.874	122	1.585	5.157	0.9652
ISO	Warming	C	High	July 7 - 9	July 7	6.1504	1.567	122	3.633	10.035	0.0542
ISO	Warming	H	High	July 7 - 9	July 7	5.90802	1.514	122	3.476	9.661	0.1297
ISO	Ambient	C	Low	July 7 - 9	July 9	5.54878	1.435	122	3.243	9.106
ISO	Ambient	H	Low	July 7 - 9	July 9	5.3268	1.387	122	3.1	8.764	0.9652
ISO	Warming	C	Low	July 7 - 9	July 9	10.3387	2.485	122	6.347	16.499	0.0542
ISO	Warming	H	Low	July 7 - 9	July 9	9.95433	2.401	122	6.098	15.905	0.1297
ISO	Ambient	C	High	July 15 - 18	July 15	4.90836	1.295	122	2.828	8.118
ISO	Ambient	H	High	July 15 - 18	July 15	4.70808	1.251	122	2.699	7.809	0.9652
ISO	Warming	C	High	July 15 - 18	July 15	10.682	2.56	122	6.57	17.028	0.0116
ISO	Warming	H	High	July 15 - 18	July 15	10.286	2.474	122	6.313	16.417	0.039
ISO	Ambient	C	Low	July 15 - 18	July 18	3.53526	0.994	122	1.939	5.999
ISO	Ambient	H	Low	July 15 - 18	July 18	3.38153	0.96	122	1.839	5.762	0.9652
ISO	Warming	C	Low	July 15 - 18	July 18	7.96709	1.965	122	4.81	12.839	0.0116
ISO	Warming	H	Low	July 15 - 18	July 18	7.66314	1.899	122	4.614	12.369	0.039
ISO	Ambient	C	High	July 23 - 24	July 23	3.85147	1.063	122	2.144	6.487
ISO	Ambient	H	High	July 23 - 24	July 23	3.68702	1.027	122	2.037	6.233	0.9652
ISO	Warming	C	High	July 23 - 24	July 23	4.25317	1.151	122	2.404	7.107	0.9522
ISO	Warming	H	High	July 23 - 24	July 23	4.0751	1.112	122	2.289	6.832	0.9883
ISO	Ambient	C	Low	July 23 - 24	July 24	-0.00576	0.218	122	-0.356	0.534
ISO	Ambient	H	Low	July 23 - 24	July 24	-0.03946	0.211	122	-0.378	0.482	0.9652
ISO	Warming	C	Low	July 23 - 24	July 24	0.07657	0.236	122	-0.302	0.661	0.9522
ISO	Warming	H	Low	July 23 - 24	July 24	0.04008	0.228	122	-0.326	0.605	0.9883
ISO	Ambient	C	High	July 30 - 31	July 30	5.89551	1.511	122	3.468	9.642
ISO	Ambient	H	High	July 30 - 31	July 30	5.66178	1.46	122	3.317	9.281	0.9652
ISO	Warming	C	High	July 30 - 31	July 30	4.92701	1.299	122	2.841	8.147	0.8244
ISO	Warming	H	High	July 30 - 31	July 30	4.7261	1.255	122	2.71	7.837	0.7903
ISO	Ambient	C	Low	July 30 - 31	July 31	2.24507	0.711	122	1.103	4.008
ISO	Ambient	H	Low	July 30 - 31	July 31	2.13508	0.687	122	1.031	3.838	0.9652
ISO	Warming	C	Low	July 30 - 31	July 31	1.78929	0.611	122	0.807	3.305	0.8244
ISO	Warming	H	Low	July 30 - 31	July 31	1.69474	0.591	122	0.746	3.159	0.7903
MT	Ambient	C	High	July 7 - 9	July 7	87.74	38.06	91.7	36.86	207
MT	Ambient	H	High	July 7 - 9	July 7	92.29	40.01	91.7	38.8	217.7	0.9958
MT	Warming	C	High	July 7 - 9	July 7	152.78	65.96	91.7	64.61	359.5	0.6202
MT	Warming	H	High	July 7 - 9	July 7	96.29	41.73	91.7	40.5	227	0.9923
MT	Ambient	C	Low	July 7 - 9	July 9	36.76	16.2	91.7	15.11	87.5
MT	Ambient	H	Low	July 7 - 9	July 9	93.34	40.46	91.7	39.25	220.1	0.1508
MT	Warming	C	Low	July 7 - 9	July 9	64.51	28.1	91.7	26.95	152.6	0.6191
MT	Warming	H	Low	July 7 - 9	July 9	97.48	42.24	91.7	41.01	229.8	0.3357
MT	Ambient	C	High	July 15 - 18	July 15	61.38	26.75	91.7	25.61	145.2
MT	Ambient	H	High	July 15 - 18	July 15	48.14	21.07	91.7	19.96	114.2	0.8957
MT	Warming	C	High	July 15 - 18	July 15	240.48	103.57	91.7	102.02	565	0.0481
MT	Warming	H	High	July 15 - 18	July 15	113.46	49.09	91.7	47.83	267.3	0.6615
MT	Ambient	C	Low	July 15 - 18	July 18	47.33	20.73	91.7	19.62	112.3
MT	Ambient	H	Low	July 15 - 18	July 18	99.41	43.07	91.7	41.84	234.4	0.3027
MT	Warming	C	Low	July 15 - 18	July 18	58.63	25.58	91.7	24.44	138.8	0.9407
MT	Warming	H	Low	July 15 - 18	July 18	73.55	31.97	91.7	30.8	173.7	0.8184
MT	Ambient	C	High	July 23 - 24	July 23	57.91	25.26	91.7	24.13	137.1
MT	Ambient	H	High	July 23 - 24	July 23	61.48	26.8	91.7	25.66	145.5	0.9941
MT	Warming	C	High	July 23 - 24	July 23	75.62	32.86	91.7	31.69	178.6	0.9062
MT	Warming	H	High	July 23 - 24	July 23	47.91	20.98	91.7	19.86	113.6	0.9674
MT	Ambient	C	Low	July 23 - 24	July 24	18.45	8.34	91.7	7.3	44.6
MT	Ambient	H	Low	July 23 - 24	July 24	19.31	8.71	91.7	7.66	46.6	0.9968
MT	Warming	C	Low	July 23 - 24	July 24	13.67	6.29	91.7	5.26	33.4	0.892
MT	Warming	H	Low	July 23 - 24	July 24	8.22	3.95	91.7	2.93	20.6	0.5255
MT	Ambient	C	High	July 30 - 31	July 30	31.97	14.14	91.7	13.06	76.3
MT	Ambient	H	High	July 30 - 31	July 30	32.56	14.39	91.7	13.32	77.7	0.9995
MT	Warming	C	High	July 30 - 31	July 30	61.54	26.82	91.7	25.68	145.6	0.5166
MT	Warming	H	High	July 30 - 31	July 30	37.31	16.43	91.7	15.34	88.8	0.979
MT	Ambient	C	Low	July 30 - 31	July 31	19.15	8.64	91.7	7.6	46.2
MT	Ambient	H	Low	July 30 - 31	July 31	66.18	28.81	91.7	27.66	156.5	0.039
MT	Warming	C	Low	July 30 - 31	July 31	14.23	6.53	91.7	5.5	34.7	0.8934
MT	Warming	H	Low	July 30 - 31	July 31	29.55	13.1	91.7	12.03	70.6	0.8323
Other	Ambient	C	High	July 7 - 9	July 7	9.52	4.24	185	3.745	22.31
Other	Ambient	H	High	July 7 - 9	July 7	14.62	6.3	185	6.047	33.62	0.7912
Other	Warming	C	High	July 7 - 9	July 7	12.58	5.48	185	5.127	29.1	0.7837
Other	Warming	H	High	July 7 - 9	July 7	22.57	9.51	185	9.634	51.24	0.3394
Other	Ambient	C	Low	July 7 - 9	July 9	7.83	3.56	185	2.985	18.58
Other	Ambient	H	Low	July 7 - 9	July 9	18.12	7.71	185	7.625	41.37	0.3747
Other	Warming	C	Low	July 7 - 9	July 9	15.55	6.68	185	6.465	35.67	0.1984
Other	Warming	H	Low	July 7 - 9	July 9	14.44	6.23	185	5.965	33.22	0.6109
Other	Ambient	C	High	July 15 - 18	July 15	7.24	3.32	185	2.716	17.25
Other	Ambient	H	High	July 15 - 18	July 15	5.59	2.66	185	1.973	13.61	0.9336
Other	Warming	C	High	July 15 - 18	July 15	9.63	4.29	185	3.797	22.57	0.7837
Other	Warming	H	High	July 15 - 18	July 15	8.94	4.01	185	3.486	21.04	0.953
Other	Ambient	C	Low	July 15 - 18	July 18	15.01	6.46	185	6.223	34.48
Other	Ambient	H	Low	July 15 - 18	July 18	18.92	8.04	185	7.988	43.16	0.9362
Other	Warming	C	Low	July 15 - 18	July 18	28.99	12.1	185	12.531	65.47	0.1984
Other	Warming	H	Low	July 15 - 18	July 18	15.09	6.49	185	6.258	34.66	1
Other	Ambient	C	High	July 23 - 24	July 23	13.71	5.93	185	5.636	31.6
Other	Ambient	H	High	July 23 - 24	July 23	13.51	5.85	185	5.546	31.16	0.9998
Other	Warming	C	High	July 23 - 24	July 23	17.99	7.66	185	7.568	41.09	0.7837
Other	Warming	H	High	July 23 - 24	July 23	20.89	8.83	185	8.878	47.53	0.7887
Other	Ambient	C	Low	July 23 - 24	July 24	15.84	6.79	185	6.598	36.33
Other	Ambient	H	Low	July 23 - 24	July 24	10.49	4.64	185	4.185	24.47	0.8044
Other	Warming	C	Low	July 23 - 24	July 24	30.55	12.73	185	13.233	68.92	0.1984
Other	Warming	H	Low	July 23 - 24	July 24	8.28	3.74	185	3.187	19.57	0.5673
Other	Ambient	C	High	July 30 - 31	July 30	2.29	1.33	185	0.484	6.29
Other	Ambient	H	High	July 30 - 31	July 30	37.49	15.53	185	16.367	84.32	0.0001
Other	Warming	C	High	July 30 - 31	July 30	3.25	1.71	185	0.915	8.41	0.7837
Other	Warming	H	High	July 30 - 31	July 30	57.08	23.43	185	25.206	127.74	<.0001
Other	Ambient	C	Low	July 30 - 31	July 31	31.43	13.08	185	13.632	70.88
Other	Ambient	H	Low	July 30 - 31	July 31	72.97	29.84	185	32.371	162.94	0.324
Other	Warming	C	Low	July 30 - 31	July 31	59.75	24.51	185	26.41	133.66	0.1984
Other	Warming	H	Low	July 30 - 31	July 31	58.73	24.1	185	25.948	131.39	0.5503
OVOC	Ambient	C	High	July 7 - 9	July 7	267.9	111.2	141	117.7	608
OVOC	Ambient	H	High	July 7 - 9	July 7	502.1	208	141	221.1	1138	0.243
OVOC	Warming	C	High	July 7 - 9	July 7	316.2	131.2	141	139	717	0.9639
OVOC	Warming	H	High	July 7 - 9	July 7	449.8	186.4	141	198	1020	0.7137
OVOC	Ambient	C	Low	July 7 - 9	July 9	216.9	90.1	141	95.2	493
OVOC	Ambient	H	Low	July 7 - 9	July 9	406.7	168.6	141	179	922	0.243
OVOC	Warming	C	Low	July 7 - 9	July 9	404.1	167.5	141	177.8	916	0.5384
OVOC	Warming	H	Low	July 7 - 9	July 9	574.7	238.1	141	253.2	1303	0.2743
OVOC	Ambient	C	High	July 15 - 18	July 15	185	76.9	141	81.1	420
OVOC	Ambient	H	High	July 15 - 18	July 15	148.2	61.7	141	64.9	337	0.8585
OVOC	Warming	C	High	July 15 - 18	July 15	618.6	256.2	141	272.5	1402	0.0856
OVOC	Warming	H	High	July 15 - 18	July 15	376.6	156.2	141	165.7	854	0.5154
OVOC	Ambient	C	Low	July 15 - 18	July 18	363.4	150.7	141	159.9	824
OVOC	Ambient	H	Low	July 15 - 18	July 18	291.3	120.9	141	128.1	661	0.8585
OVOC	Warming	C	Low	July 15 - 18	July 18	477.2	197.8	141	210.1	1082	0.8999
OVOC	Warming	H	Low	July 15 - 18	July 18	290.4	120.5	141	127.7	659	0.9454
OVOC	Ambient	C	High	July 23 - 24	July 23	279.8	116.1	141	123	635
OVOC	Ambient	H	High	July 23 - 24	July 23	255.1	105.9	141	112.1	579	0.9762
OVOC	Warming	C	High	July 23 - 24	July 23	499.8	207.1	141	220.1	1133	0.5863
OVOC	Warming	H	High	July 23 - 24	July 23	345.9	143.5	141	152.2	785	0.9514
OVOC	Ambient	C	Low	July 23 - 24	July 24	207.6	86.3	141	91.1	471
OVOC	Ambient	H	Low	July 23 - 24	July 24	189.2	78.7	141	83	430	0.9762
OVOC	Warming	C	Low	July 23 - 24	July 24	91.1	38.1	141	39.7	208	0.329
OVOC	Warming	H	Low	July 23 - 24	July 24	62.8	26.4	141	27.2	144	0.1425
OVOC	Ambient	C	High	July 30 - 31	July 30	205.7	85.5	141	90.2	467
OVOC	Ambient	H	High	July 30 - 31	July 30	228	94.7	141	100.1	518	0.9702
OVOC	Warming	C	High	July 30 - 31	July 30	350.1	145.2	141	154	794	0.6423
OVOC	Warming	H	High	July 30 - 31	July 30	294.6	122.3	141	129.5	669	0.858
OVOC	Ambient	C	Low	July 30 - 31	July 31	263.6	109.4	141	115.8	598
OVOC	Ambient	H	Low	July 30 - 31	July 31	292.2	121.3	141	128.5	663	0.9702
OVOC	Warming	C	Low	July 30 - 31	July 31	123.3	51.4	141	53.9	281	0.3897
OVOC	Warming	H	Low	July 30 - 31	July 31	103.6	43.3	141	45.2	236	0.3091
SQT	Ambient	C	High	July 7 - 9	July 7	170.2	121.93	44.2	39.76	718.1
SQT	Ambient	H	High	July 7 - 9	July 7	181.33	129.86	44.2	42.41	764.9	0.9942
SQT	Warming	C	High	July 7 - 9	July 7	22.84	16.98	44.2	4.68	99.1	0.107
SQT	Warming	H	High	July 7 - 9	July 7	41.01	29.92	44.2	9	175.5	0.3537
SQT	Ambient	C	Low	July 7 - 9	July 9	51.12	37.12	44.2	11.41	217.9
SQT	Ambient	H	Low	July 7 - 9	July 9	42.76	31.17	44.2	9.42	182.8	0.953
SQT	Warming	C	Low	July 7 - 9	July 9	50.37	36.59	44.2	11.23	214.8	0.9999
SQT	Warming	H	Low	July 7 - 9	July 9	70.38	50.83	44.2	15.99	298.8	0.9574
SQT	Ambient	C	High	July 15 - 18	July 15	134.3	96.36	44.2	31.21	567.3
SQT	Ambient	H	High	July 15 - 18	July 15	143.1	102.63	44.2	33.31	604.3	0.9942
SQT	Warming	C	High	July 15 - 18	July 15	43.53	31.71	44.2	9.6	186	0.4951
SQT	Warming	H	High	July 15 - 18	July 15	77.47	55.88	44.2	17.68	328.6	0.8698
SQT	Ambient	C	Low	July 15 - 18	July 18	45.61	33.2	44.2	10.1	194.8
SQT	Ambient	H	Low	July 15 - 18	July 18	38.14	27.87	44.2	8.32	163.4	0.953
SQT	Warming	C	Low	July 15 - 18	July 18	107.59	77.33	44.2	24.85	455.1	0.6737
SQT	Warming	H	Low	July 15 - 18	July 18	149.87	107.45	44.2	34.92	632.7	0.4888
SQT	Ambient	C	High	July 23 - 24	July 23	239.83	171.52	44.2	56.34	1010.6
SQT	Ambient	H	High	July 23 - 24	July 23	255.49	182.67	44.2	60.06	1076.3	0.9942
SQT	Warming	C	High	July 23 - 24	July 23	20.18	15.08	44.2	4.04	88	0.0365
SQT	Warming	H	High	July 23 - 24	July 23	36.32	26.58	44.2	7.89	155.8	0.1585
SQT	Ambient	C	Low	July 23 - 24	July 24	10.27	8.03	44.2	1.68	46.3
SQT	Ambient	H	Low	July 23 - 24	July 24	8.46	6.74	44.2	1.25	38.7	0.953
SQT	Warming	C	Low	July 23 - 24	July 24	6.02	5	44.2	0.67	28.5	0.8915
SQT	Warming	H	Low	July 23 - 24	July 24	8.75	6.94	44.2	1.32	39.9	0.9913
SQT	Ambient	C	High	July 30 - 31	July 30	143.27	102.75	44.2	33.35	605
SQT	Ambient	H	High	July 30 - 31	July 30	152.65	109.43	44.2	35.58	644.4	0.9942
SQT	Warming	C	High	July 30 - 31	July 30	23.46	17.42	44.2	4.82	101.7	0.1617
SQT	Warming	H	High	July 30 - 31	July 30	42.11	30.7	44.2	9.26	180.1	0.468
SQT	Ambient	C	Low	July 30 - 31	July 31	21.34	15.91	44.2	4.32	92.9
SQT	Ambient	H	Low	July 30 - 31	July 31	17.76	13.36	44.2	3.47	77.8	0.953
SQT	Warming	C	Low	July 30 - 31	July 31	25.82	19.1	44.2	5.38	111.6	0.9847
SQT	Warming	H	Low	July 30 - 31	July 31	36.26	26.54	44.2	7.87	155.5	0.8853
Total	Ambient	C	High	July 7 - 9	July 7	1315	436.3	139	682	2534
Total	Ambient	H	High	July 7 - 9	July 7	1658	549.8	139	860	3193	0.7427
Total	Warming	C	High	July 7 - 9	July 7	1430	474.3	139	742	2755	0.9841
Total	Warming	H	High	July 7 - 9	July 7	1802	597.8	139	935	3472	0.8403
Total	Ambient	C	Low	July 7 - 9	July 9	660	219.3	139	342	1273
Total	Ambient	H	Low	July 7 - 9	July 9	831	276	139	431	1602	0.7453
Total	Warming	C	Low	July 7 - 9	July 9	1694	562.1	139	879	3264	0.0714
Total	Warming	H	Low	July 7 - 9	July 9	2133	707.5	139	1107	4109	0.0615
Total	Ambient	C	High	July 15 - 18	July 15	1090	361.8	139	566	2101
Total	Ambient	H	High	July 15 - 18	July 15	1035	343.3	139	537	1994	0.9872
Total	Warming	C	High	July 15 - 18	July 15	1745	578.7	139	905	3361	0.5346
Total	Warming	H	High	July 15 - 18	July 15	1655	549.1	139	859	3189	0.7272
Total	Ambient	C	Low	July 15 - 18	July 18	1126	373.7	139	584	2170
Total	Ambient	H	Low	July 15 - 18	July 18	1067	354.1	139	554	2056	0.9866
Total	Warming	C	Low	July 15 - 18	July 18	1741	577.5	139	903	3354	0.5868
Total	Warming	H	Low	July 15 - 18	July 18	1650	547.4	139	856	3179	0.7686
Total	Ambient	C	High	July 23 - 24	July 23	1900	630.1	139	986	3660
Total	Ambient	H	High	July 23 - 24	July 23	1280	424.6	139	664	2466	0.3936
Total	Warming	C	High	July 23 - 24	July 23	1994	661.4	139	1035	3842	0.9948
Total	Warming	H	High	July 23 - 24	July 23	1344	445.7	139	697	2589	0.808
Total	Ambient	C	Low	July 23 - 24	July 24	468	155.5	139	242	902
Total	Ambient	H	Low	July 23 - 24	July 24	315	104.6	139	163	607	0.3912
Total	Warming	C	Low	July 23 - 24	July 24	382	127	139	198	737	0.9023
Total	Warming	H	Low	July 23 - 24	July 24	257	85.5	139	133	496	0.5014
Total	Ambient	C	High	July 30 - 31	July 30	865	287.2	139	449	1668
Total	Ambient	H	High	July 30 - 31	July 30	1073	355.9	139	556	2067	0.7766
Total	Warming	C	High	July 30 - 31	July 30	1040	345.3	139	540	2005	0.9192
Total	Warming	H	High	July 30 - 31	July 30	1290	427.9	139	669	2485	0.7491
Total	Ambient	C	Low	July 30 - 31	July 31	1020	338.4	139	529	1965
Total	Ambient	H	Low	July 30 - 31	July 31	1263	418.9	139	655	2433	0.7791
Total	Warming	C	Low	July 30 - 31	July 31	814	270.1	139	422	1568	0.8782
Total	Warming	H	Low	July 30 - 31	July 31	1007	334.3	139	523	1941	0.9998
